# Supplementary material for: The Arctic Soil Bacterial Communities in the Vicinity of a Little Auk Colony
Source: Front Microbiol. 2016 Sep 9;7:1298. doi: 10.3389/fmicb.2016.01298 (PMC5016516; doi:10.3389/fmicb.2016.01298)
Supplement: Presentation 1 — Detailed taxonomic analyses for different ranks in the two tested soil samples. Sunburst charts show the relative abundance of the bacterial 16S rRNA gene sequences for each soil sample, at different taxonomic levels. The first level of the sunburst chart represents all phyla present in a particular sample; the next levels represent the class, order, family, and genus, respectively (The most suitable browser is Firefox, html data are available under the following link: https://www.dropbox.com/sh/u6x3dtmoohkkrja/AADQScCONd5lry6KX84JFuxua?dl=0. [file Presentation1.ZIP]

Archive with 3 entries (2 files):
- /
- sample A.html
- sample C.html
