# Supplementary material for: The Arctic Soil Bacterial Communities in the Vicinity of a Little Auk Colony
Source: Front Microbiol. 2016 Sep 9;7:1298. doi: 10.3389/fmicb.2016.01298 (PMC5016516; doi:10.3389/fmicb.2016.01298)
Supplement: Supplementary Table 1 — Detailed taxonomic analyses for different ranks in the tested soil samples. Table shows the relative abundance of bacterial 16S rRNA gene sequences for each tested soil sample (A and C), at different taxonomic levels. [file Table1.XLSX]

## Sheet: Reindeer R1-R10
Kingdom	Phylum	Class	Order	Familly	Genus	A	C
Bacteria	Acidobacteria					0.00140734	0.000501783
Bacteria	Acidobacteria	AT-s54				0.000330116	0.000132614
Bacteria	Acidobacteria	Acidobacteria-5				0.00294498	0.00140499
Bacteria	Acidobacteria	Acidobacteria-6	CCU21			0.00787066	0.00616835
Bacteria	Acidobacteria	Acidobacteria-6	iii1-15			0.0362476	0.0350388
Bacteria	Acidobacteria	Acidobacteria-6	iii1-15	RB40		0.00343147	0.00209674
Bacteria	Acidobacteria	Acidobacteria-6	iii1-15	mb2424		0.00119884	0.00268812
Bacteria	Acidobacteria	Acidobacteriia	Acidobacteriales	Acidobacteriaceae		4.34363e-06	1.07525e-05
Bacteria	Acidobacteria	Acidobacteriia	Acidobacteriales	Acidobacteriaceae	Terriglobus	0	1.07525e-05
Bacteria	Acidobacteria	Acidobacteriia	Acidobacteriales	Koribacteraceae		0.00101641	0.000985645
Bacteria	Acidobacteria	Acidobacteriia	Acidobacteriales	Koribacteraceae	Candidatus Koribacter	4.34363e-06	0.000440852
Bacteria	Acidobacteria	BPC102				0.000156371	0.000304654
Bacteria	Acidobacteria	BPC102	MVS-40			0.000165058	0.000426516
Bacteria	Acidobacteria	DA052	Ellin6513			0.00217182	0.000286733
Bacteria	Acidobacteria	EC1113				2.60618e-05	3.58417e-06
Bacteria	Acidobacteria	Holophagae	Holophagales	Holophagaceae		1.73745e-05	0
Bacteria	Acidobacteria	PAUC37f				0.00136824	0.000530456
Bacteria	Acidobacteria	RB25				0.00270608	0.00126879
Bacteria	Acidobacteria	S035				7.38418e-05	0.000164872
Bacteria	Acidobacteria	Solibacteres	JH-WHS99			4.34363e-06	0.000118277
Bacteria	Acidobacteria	Solibacteres	Solibacterales			0.00952993	0.00465583
Bacteria	Acidobacteria	Solibacteres	Solibacterales	PAUC26f		0	3.58417e-05
Bacteria	Acidobacteria	Solibacteres	Solibacterales	Solibacteraceae		0.00014334	7.16833e-05
Bacteria	Acidobacteria	Solibacteres	Solibacterales	Solibacteraceae	Candidatus Solibacter	0.0249585	0.00500708
Bacteria	Acidobacteria	Solibacteres	Solibacterales	[Bryobacteraceae]		0.00162452	0.00149101
Bacteria	Acidobacteria	Solibacteres	Solibacterales	[Bryobacteraceae]	Bryobacter	0	0.000164872
Bacteria	Acidobacteria	Sva0725	Sva0725			0.00238465	0.00326876
Bacteria	Acidobacteria	TM1				6.94981e-05	6.09308e-05
Bacteria	Acidobacteria	[Chloracidobacteria]				0.000112934	0.000168456
Bacteria	Acidobacteria	[Chloracidobacteria]	42332			0.00529055	0.00888515
Bacteria	Acidobacteria	[Chloracidobacteria]	DS-100			0.000125965	8.96041e-05
Bacteria	Acidobacteria	[Chloracidobacteria]	PK29			0.00148987	0.00121862
Bacteria	Acidobacteria	[Chloracidobacteria]	RB41			0.0525232	0.0456336
Bacteria	Acidobacteria	[Chloracidobacteria]	RB41	Ellin6075		0.0109416	0.00698554
Bacteria	Acidobacteria	iii1-8				2.60618e-05	7.88516e-05
Bacteria	Acidobacteria	iii1-8	32-20			0.00950387	0.00358775
Bacteria	Acidobacteria	iii1-8	DS-18			0.00700194	0.0108206
Bacteria	Acidobacteria	iii1-8	SJA-36			0.00162452	0.000121862
Bacteria	Actinobacteria	Acidimicrobiia	Acidimicrobiales			0.00790107	0.00884572
Bacteria	Actinobacteria	Acidimicrobiia	Acidimicrobiales	C111		0.0170097	0.0212147
Bacteria	Actinobacteria	Acidimicrobiia	Acidimicrobiales	EB1017		0.0272259	0.0191359
Bacteria	Actinobacteria	Acidimicrobiia	Acidimicrobiales	Iamiaceae	Iamia	0.00497346	0.00145517
Bacteria	Actinobacteria	Acidimicrobiia	Acidimicrobiales	koll13		0	1.79208e-05
Bacteria	Actinobacteria	Actinobacteria				1.30309e-05	2.1505e-05
Bacteria	Actinobacteria	Actinobacteria	Actinomycetales			0.00287549	0.00255909
Bacteria	Actinobacteria	Actinobacteria	Actinomycetales	Actinomycetaceae	Actinomyces	0	7.16833e-06
Bacteria	Actinobacteria	Actinobacteria	Actinomycetales	Actinosynnemataceae		4.34363e-06	6.4515e-05
Bacteria	Actinobacteria	Actinobacteria	Actinomycetales	Actinosynnemataceae	Actinokineospora	4.34363e-06	2.50892e-05
Bacteria	Actinobacteria	Actinobacteria	Actinomycetales	Cellulomonadaceae		1.30309e-05	0.000225802
Bacteria	Actinobacteria	Actinobacteria	Actinomycetales	Cellulomonadaceae	Cellulomonas	1.30309e-05	1.07525e-05
Bacteria	Actinobacteria	Actinobacteria	Actinomycetales	Cellulomonadaceae	Demequina	0.000273649	0
Bacteria	Actinobacteria	Actinobacteria	Actinomycetales	Corynebacteriaceae	Corynebacterium	8.68727e-05	0.000200713
Bacteria	Actinobacteria	Actinobacteria	Actinomycetales	Cryptosporangiaceae		1.73745e-05	0.000168456
Bacteria	Actinobacteria	Actinobacteria	Actinomycetales	Cryptosporangiaceae	Cryptosporangium	0	1.43367e-05
Bacteria	Actinobacteria	Actinobacteria	Actinomycetales	Frankiaceae		0.000321429	0.00156628
Bacteria	Actinobacteria	Actinobacteria	Actinomycetales	Geodermatophilaceae		2.17182e-05	3.22575e-05
Bacteria	Actinobacteria	Actinobacteria	Actinomycetales	Geodermatophilaceae	Geodermatophilus	0	1.43367e-05
Bacteria	Actinobacteria	Actinobacteria	Actinomycetales	Geodermatophilaceae	Modestobacter	0	7.16833e-06
Bacteria	Actinobacteria	Actinobacteria	Actinomycetales	Intrasporangiaceae		0.00401352	0.00938334
Bacteria	Actinobacteria	Actinobacteria	Actinomycetales	Intrasporangiaceae	Janibacter	0.00809653	0.0359886
Bacteria	Actinobacteria	Actinobacteria	Actinomycetales	Intrasporangiaceae	Knoellia	0.000152027	0.000390674
Bacteria	Actinobacteria	Actinobacteria	Actinomycetales	Intrasporangiaceae	Knoellia	0	1.43367e-05
Bacteria	Actinobacteria	Actinobacteria	Actinomycetales	Intrasporangiaceae	Phycicoccus	7.38418e-05	7.88516e-05
Bacteria	Actinobacteria	Actinobacteria	Actinomycetales	Intrasporangiaceae	Terracoccus	4.34363e-06	1.43367e-05
Bacteria	Actinobacteria	Actinobacteria	Actinomycetales	Intrasporangiaceae	Tetrasphaera	4.34363e-06	0
Bacteria	Actinobacteria	Actinobacteria	Actinomycetales	Kineosporiaceae		7.81854e-05	0.000580635
Bacteria	Actinobacteria	Actinobacteria	Actinomycetales	Kineosporiaceae	Kineococcus	0	3.58417e-06
Bacteria	Actinobacteria	Actinobacteria	Actinomycetales	Kineosporiaceae	Kineosporia	0.000134653	0.000422931
Bacteria	Actinobacteria	Actinobacteria	Actinomycetales	Microbacteriaceae		0.000482143	0.000114693
Bacteria	Actinobacteria	Actinobacteria	Actinomycetales	Microbacteriaceae	Agrococcus	0	3.58417e-06
Bacteria	Actinobacteria	Actinobacteria	Actinomycetales	Microbacteriaceae	Agromyces	8.68727e-06	0
Bacteria	Actinobacteria	Actinobacteria	Actinomycetales	Microbacteriaceae	Cryobacterium	0.00119016	1.07525e-05
Bacteria	Actinobacteria	Actinobacteria	Actinomycetales	Microbacteriaceae	Cryocola	0.000104247	5.37625e-05
Bacteria	Actinobacteria	Actinobacteria	Actinomycetales	Microbacteriaceae	Curtobacterium	4.34363e-06	0
Bacteria	Actinobacteria	Actinobacteria	Actinomycetales	Microbacteriaceae	Leucobacter	2.17182e-05	0
Bacteria	Actinobacteria	Actinobacteria	Actinomycetales	Microbacteriaceae	Microbacterium	0.000469112	0.000508951
Bacteria	Actinobacteria	Actinobacteria	Actinomycetales	Microbacteriaceae	Mycetocola	0.000112934	2.50892e-05
Bacteria	Actinobacteria	Actinobacteria	Actinomycetales	Microbacteriaceae	Rathayibacter	1.30309e-05	0
Bacteria	Actinobacteria	Actinobacteria	Actinomycetales	Microbacteriaceae	Salinibacterium	9.12163e-05	7.16833e-05
Bacteria	Actinobacteria	Actinobacteria	Actinomycetales	Micrococcaceae		0.000972974	0.0168742
Bacteria	Actinobacteria	Actinobacteria	Actinomycetales	Micrococcaceae	Arthrobacter	6.08109e-05	0.00103582
Bacteria	Actinobacteria	Actinobacteria	Actinomycetales	Micrococcaceae	Arthrobacter	0	3.58417e-06
Bacteria	Actinobacteria	Actinobacteria	Actinomycetales	Micrococcaceae	Micrococcus	3.90927e-05	2.1505e-05
Bacteria	Actinobacteria	Actinobacteria	Actinomycetales	Micromonosporaceae		0.000221525	0.000738338
Bacteria	Actinobacteria	Actinobacteria	Actinomycetales	Micromonosporaceae	Actinoplanes	8.68727e-06	3.94258e-05
Bacteria	Actinobacteria	Actinobacteria	Actinomycetales	Micromonosporaceae	Catellatospora	0	2.86733e-05
Bacteria	Actinobacteria	Actinobacteria	Actinomycetales	Micromonosporaceae	Couchioplanes	0.000156371	0.00153402
Bacteria	Actinobacteria	Actinobacteria	Actinomycetales	Micromonosporaceae	Dactylosporangium	0	3.58417e-05
Bacteria	Actinobacteria	Actinobacteria	Actinomycetales	Micromonosporaceae	Pilimelia	9.55599e-05	0.000189961
Bacteria	Actinobacteria	Actinobacteria	Actinomycetales	Micromonosporaceae	Verrucosispora	4.34363e-06	2.1505e-05
Bacteria	Actinobacteria	Actinobacteria	Actinomycetales	Micromonosporaceae	Virgisporangium	0	0.000139782
Bacteria	Actinobacteria	Actinobacteria	Actinomycetales	Mycobacteriaceae	Mycobacterium	0.000838321	0.00352682
Bacteria	Actinobacteria	Actinobacteria	Actinomycetales	Mycobacteriaceae	Mycobacterium	0	3.58417e-06
Bacteria	Actinobacteria	Actinobacteria	Actinomycetales	Nakamurellaceae		0.00278427	0.00535116
Bacteria	Actinobacteria	Actinobacteria	Actinomycetales	Nocardiaceae	Rhodococcus	0.000186776	7.16833e-06
Bacteria	Actinobacteria	Actinobacteria	Actinomycetales	Nocardiaceae	Rhodococcus	2.60618e-05	2.50892e-05
Bacteria	Actinobacteria	Actinobacteria	Actinomycetales	Nocardioidaceae		0.00369643	0.00721851
Bacteria	Actinobacteria	Actinobacteria	Actinomycetales	Nocardioidaceae	Aeromicrobium	0.000655889	0.000275981
Bacteria	Actinobacteria	Actinobacteria	Actinomycetales	Nocardioidaceae	Friedmanniella	3.04054e-05	1.07525e-05
Bacteria	Actinobacteria	Actinobacteria	Actinomycetales	Nocardioidaceae	Kribbella	0	0.000121862
Bacteria	Actinobacteria	Actinobacteria	Actinomycetales	Nocardioidaceae	Nocardioides	0.00169402	0.00258777
Bacteria	Actinobacteria	Actinobacteria	Actinomycetales	Nocardioidaceae	Nocardioides	8.68727e-06	5.73466e-05
Bacteria	Actinobacteria	Actinobacteria	Actinomycetales	Nocardioidaceae	Pimelobacter	0	2.50892e-05
Bacteria	Actinobacteria	Actinobacteria	Actinomycetales	Nocardioidaceae	Propionicimonas	3.90927e-05	5.37625e-05
Bacteria	Actinobacteria	Actinobacteria	Actinomycetales	Promicromonosporaceae		4.778e-05	1.43367e-05
Bacteria	Actinobacteria	Actinobacteria	Actinomycetales	Promicromonosporaceae	Xylanimicrobium	0	2.1505e-05
Bacteria	Actinobacteria	Actinobacteria	Actinomycetales	Propionibacteriaceae		8.68727e-05	0.000820774
Bacteria	Actinobacteria	Actinobacteria	Actinomycetales	Propionibacteriaceae	Microlunatus	0	1.07525e-05
Bacteria	Actinobacteria	Actinobacteria	Actinomycetales	Propionibacteriaceae	Propionibacterium	8.68727e-06	1.43367e-05
Bacteria	Actinobacteria	Actinobacteria	Actinomycetales	Propionibacteriaceae	Propionibacterium	4.34363e-06	0
Bacteria	Actinobacteria	Actinobacteria	Actinomycetales	Propionibacteriaceae	Tessaracoccus	0	3.58417e-06
Bacteria	Actinobacteria	Actinobacteria	Actinomycetales	Pseudonocardiaceae		0	2.1505e-05
Bacteria	Actinobacteria	Actinobacteria	Actinomycetales	Pseudonocardiaceae	Actinomycetospora	0	3.58417e-06
Bacteria	Actinobacteria	Actinobacteria	Actinomycetales	Pseudonocardiaceae	Pseudonocardia	0.000299711	0.0046164
Bacteria	Actinobacteria	Actinobacteria	Actinomycetales	Pseudonocardiaceae	Pseudonocardia	0	3.58417e-05
Bacteria	Actinobacteria	Actinobacteria	Actinomycetales	Sporichthyaceae		1.73745e-05	0.000168456
Bacteria	Actinobacteria	Actinobacteria	Actinomycetales	Sporichthyaceae	Sporichthya	0	5.73466e-05
Bacteria	Actinobacteria	Actinobacteria	Actinomycetales	Streptomycetaceae		0.000130309	0.000881705
Bacteria	Actinobacteria	Actinobacteria	Actinomycetales	Streptomycetaceae	Streptomyces	2.17182e-05	3.22575e-05
Bacteria	Actinobacteria	Actinobacteria	Actinomycetales	Thermomonosporaceae	Actinomadura	0	7.16833e-06
Bacteria	Actinobacteria	Actinobacteria	Actinomycetales	Williamsiaceae	Williamsia	2.60618e-05	0
Bacteria	Actinobacteria	Actinobacteria	Bifidobacteriales	Bifidobacteriaceae	Bifidobacterium	1.30309e-05	0
Bacteria	Actinobacteria	Actinobacteria	Micrococcales			0	7.16833e-06
Bacteria	Actinobacteria	MB-A2-108				0	0.000405011
Bacteria	Actinobacteria	MB-A2-108	0319-7L14			0.00428282	0.0206842
Bacteria	Actinobacteria	OPB41				1.30309e-05	1.07525e-05
Bacteria	Actinobacteria	Rubrobacteria	Rubrobacterales	Rubrobacteraceae		0	3.94258e-05
Bacteria	Actinobacteria	Rubrobacteria	Rubrobacterales	Rubrobacteraceae	Rubrobacter	7.81854e-05	0.000308238
Bacteria	Actinobacteria	Thermoleophilia	Gaiellales			0.00411342	0.00752675
Bacteria	Actinobacteria	Thermoleophilia	Gaiellales	AK1AB1		8.68727e-06	0
Bacteria	Actinobacteria	Thermoleophilia	Gaiellales	Gaiellaceae		0.0258533	0.0790882
Bacteria	Actinobacteria	Thermoleophilia	Solirubrobacterales			0.0170792	0.0324188
Bacteria	Actinobacteria	Thermoleophilia	Solirubrobacterales	Conexibacteraceae		0.000690638	0.00338704
Bacteria	Actinobacteria	Thermoleophilia	Solirubrobacterales	Conexibacteraceae	Conexibacter	8.68727e-06	2.86733e-05
Bacteria	Actinobacteria	Thermoleophilia	Solirubrobacterales	Patulibacteraceae		0.00274518	0.00937259
Bacteria	Actinobacteria	Thermoleophilia	Solirubrobacterales	Solirubrobacteraceae		0.014599	0.0296697
Bacteria	Actinobacteria	Thermoleophilia	Solirubrobacterales	Solirubrobacteraceae	Solirubrobacter	2.60618e-05	7.16833e-05
Bacteria	AD3	ABS-6				0.00336197	0.0027168
Bacteria	AD3	JG37-AG-4				0	0.000677407
Bacteria	Armatimonadetes	0319-6E2				5.21236e-05	0.000279565
Bacteria	Armatimonadetes	Armatimonadia	Armatimonadales	Armatimonadaceae		6.94981e-05	0.000103941
Bacteria	Armatimonadetes	Armatimonadia	Armatimonadales	Armatimonadaceae	Armatimonas	4.34363e-06	0
Bacteria	Armatimonadetes	Armatimonadia	FW68			8.68727e-06	2.1505e-05
Bacteria	Armatimonadetes	Chthonomonadetes	Chthonomonadales	Chthonomonadaceae		8.68727e-06	1.07525e-05
Bacteria	Armatimonadetes	Chthonomonadetes	SJA-22			0.000204151	0.000240139
Bacteria	Armatimonadetes	OPB50				0	3.58417e-06
Bacteria	Armatimonadetes	SJA-176				3.04054e-05	8.24358e-05
Bacteria	Armatimonadetes	SJA-176	GAB-B06			6.51545e-05	0
Bacteria	Armatimonadetes	SJA-176	RB046			7.38418e-05	7.16833e-06
Bacteria	Armatimonadetes	SJA-176	TP122			6.51545e-05	0
Bacteria	Armatimonadetes	[Fimbriimonadia]	[Fimbriimonadales]			0	1.43367e-05
Bacteria	Armatimonadetes	[Fimbriimonadia]	[Fimbriimonadales]	[Fimbriimonadaceae]		6.51545e-05	0.000397842
Bacteria	Armatimonadetes	[Fimbriimonadia]	[Fimbriimonadales]	[Fimbriimonadaceae]	Fimbriimonas	0.000586391	0.00103224
Bacteria	Bacteroidetes					8.68727e-06	0
Bacteria	Bacteroidetes	BME43				0	0.000157703
Bacteria	Bacteroidetes	Bacteroidia	Bacteroidales			0.000134653	0
Bacteria	Bacteroidetes	Bacteroidia	Bacteroidales	Porphyromonadaceae	Paludibacter	8.68727e-06	3.58417e-06
Bacteria	Bacteroidetes	Cytophagia	Cytophagales			8.68727e-06	3.58417e-05
Bacteria	Bacteroidetes	Cytophagia	Cytophagales	Cytophagaceae		0.00181998	0.00379205
Bacteria	Bacteroidetes	Cytophagia	Cytophagales	Cytophagaceae	Cytophaga	0	1.07525e-05
Bacteria	Bacteroidetes	Cytophagia	Cytophagales	Cytophagaceae	Dyadobacter	3.04054e-05	4.301e-05
Bacteria	Bacteroidetes	Cytophagia	Cytophagales	Cytophagaceae	Emticicia	2.17182e-05	0
Bacteria	Bacteroidetes	Cytophagia	Cytophagales	Cytophagaceae	Hymenobacter	4.778e-05	0.00030107
Bacteria	Bacteroidetes	Cytophagia	Cytophagales	Cytophagaceae	Spirosoma	2.17182e-05	3.94258e-05
Bacteria	Bacteroidetes	Cytophagia	Cytophagales	Cytophagaceae	Sporocytophaga	9.99036e-05	0.000168456
Bacteria	Bacteroidetes	Cytophagia	Cytophagales	[Amoebophilaceae]	Candidatus Amoebophilus	0	1.07525e-05
Bacteria	Bacteroidetes	Cytophagia	Cytophagales	[Amoebophilaceae]	SC3-56	0	2.50892e-05
Bacteria	Bacteroidetes	Flavobacteriia	Flavobacteriales	Cryomorphaceae		0.0004778	0.000146951
Bacteria	Bacteroidetes	Flavobacteriia	Flavobacteriales	Cryomorphaceae	Crocinitomix	0	5.37625e-05
Bacteria	Bacteroidetes	Flavobacteriia	Flavobacteriales	Cryomorphaceae	Fluviicola	8.68727e-06	2.86733e-05
Bacteria	Bacteroidetes	Flavobacteriia	Flavobacteriales	Flavobacteriaceae	Flavobacterium	0.000338803	0.000956972
Bacteria	Bacteroidetes	Flavobacteriia	Flavobacteriales	Flavobacteriaceae	Flavobacterium	0.000156371	0.000103941
Bacteria	Bacteroidetes	Flavobacteriia	Flavobacteriales	[Weeksellaceae]		0	1.79208e-05
Bacteria	Bacteroidetes	Flavobacteriia	Flavobacteriales	[Weeksellaceae]	Chryseobacterium	3.04054e-05	3.58417e-06
Bacteria	Bacteroidetes	Flavobacteriia	Flavobacteriales	[Weeksellaceae]	Wautersiella	2.60618e-05	0
Bacteria	Bacteroidetes	Sphingobacteriia	Sphingobacteriales			0.00402655	0.00475977
Bacteria	Bacteroidetes	Sphingobacteriia	Sphingobacteriales	Sphingobacteriaceae		8.68727e-05	0.000408595
Bacteria	Bacteroidetes	Sphingobacteriia	Sphingobacteriales	Sphingobacteriaceae	Pedobacter	0.000112934	5.01783e-05
Bacteria	Bacteroidetes	Sphingobacteriia	Sphingobacteriales	Sphingobacteriaceae	Pedobacter	1.30309e-05	0
Bacteria	Bacteroidetes	VC2	Bac22			1.30309e-05	0.000179208
Bacteria	Bacteroidetes	[Saprospirae]	[Saprospirales]			0.00028668	0.000311822
Bacteria	Bacteroidetes	[Saprospirae]	[Saprospirales]	Chitinophagaceae		0.0204498	0.0161753
Bacteria	Bacteroidetes	[Saprospirae]	[Saprospirales]	Chitinophagaceae	Flavisolibacter	1.30309e-05	0.000268812
Bacteria	Bacteroidetes	[Saprospirae]	[Saprospirales]	Chitinophagaceae	Niabella	4.34363e-06	0
Bacteria	Bacteroidetes	[Saprospirae]	[Saprospirales]	Chitinophagaceae	Niastella	0	3.58417e-06
Bacteria	Bacteroidetes	[Saprospirae]	[Saprospirales]	Chitinophagaceae	Sediminibacterium	6.94981e-05	0.000111109
Bacteria	Bacteroidetes	[Saprospirae]	[Saprospirales]	Chitinophagaceae	Segetibacter	0	5.73466e-05
Bacteria	Bacteroidetes	[Saprospirae]	[Saprospirales]	Saprospiraceae		0.00161583	0.00194979
Bacteria	BHI80-139					0.000152027	5.37625e-05
Bacteria	BRC1	PRR-11				0.000208494	6.80991e-05
Bacteria	Chlamydiae	Chlamydiia	Chlamydiales			2.17182e-05	6.09308e-05
Bacteria	Chlamydiae	Chlamydiia	Chlamydiales	Criblamydiaceae		4.34363e-06	0
Bacteria	Chlamydiae	Chlamydiia	Chlamydiales	Parachlamydiaceae		1.30309e-05	0
Bacteria	Chlamydiae	Chlamydiia	Chlamydiales	Parachlamydiaceae	Parachlamydia	4.34363e-06	0
Bacteria	Chlorobi					0.000247587	0.000254476
Bacteria	Chlorobi	BSV26	A89			8.68727e-06	0
Bacteria	Chlorobi	BSV26	C20			0.000178089	0.000336912
Bacteria	Chlorobi	BSV26	PK329			0.000616796	0.000523288
Bacteria	Chlorobi	BSV26	VC38			8.68727e-06	2.50892e-05
Bacteria	Chlorobi	OPB56				0.000403958	0.00034408
Bacteria	Chlorobi	SJA-28				0.00038224	0.000487446
Bacteria	Chloroflexi					0	6.80991e-05
Bacteria	Chloroflexi	Anaerolineae				0.000608109	0.00108242
Bacteria	Chloroflexi	Anaerolineae	A31	S47		0.000243243	0.00201788
Bacteria	Chloroflexi	Anaerolineae	CFB-26			0	0.000125446
Bacteria	Chloroflexi	Anaerolineae	Caldilineales	Caldilineaceae		0.000625483	0.00121145
Bacteria	Chloroflexi	Anaerolineae	Caldilineales	Caldilineaceae	Caldilinea	1.73745e-05	6.09308e-05
Bacteria	Chloroflexi	Anaerolineae	DRC31			0	7.16833e-06
Bacteria	Chloroflexi	Anaerolineae	GCA004			0	7.16833e-06
Bacteria	Chloroflexi	Anaerolineae	H39			0.00674566	0.00531173
Bacteria	Chloroflexi	Anaerolineae	S0208			6.08109e-05	0.00472751
Bacteria	Chloroflexi	Anaerolineae	SBR1031	A4b		0.00278427	0.00362718
Bacteria	Chloroflexi	Anaerolineae	SBR1031	SJA-101		0	1.43367e-05
Bacteria	Chloroflexi	Anaerolineae	SBR1031	oc28		0.000273649	0.000594971
Bacteria	Chloroflexi	Anaerolineae	SHA-20			0.000225869	0.000781348
Bacteria	Chloroflexi	Anaerolineae	SJA-15			4.34363e-06	0
Bacteria	Chloroflexi	Anaerolineae	WCHB1-50			0.000338803	9.31883e-05
Bacteria	Chloroflexi	Anaerolineae	envOPS12			0.00236728	0.00583502
Bacteria	Chloroflexi	C0119				2.60618e-05	0.000286733
Bacteria	Chloroflexi	Chloroflexi	AKIW781			0.00077751	0.000885289
Bacteria	Chloroflexi	Chloroflexi	Chloroflexales	FFCH7168		1.30309e-05	7.16833e-06
Bacteria	Chloroflexi	Chloroflexi	Chloroflexales	Oscillochloridaceae	Oscillochloris	0	1.79208e-05
Bacteria	Chloroflexi	Chloroflexi	Herpetosiphonales			5.64672e-05	8.24358e-05
Bacteria	Chloroflexi	Chloroflexi	[Roseiflexales]			5.21236e-05	0.000103941
Bacteria	Chloroflexi	Chloroflexi	[Roseiflexales]	[Kouleothrixaceae]		0.0130309	0.0315837
Bacteria	Chloroflexi	Dehalococcoidetes	Dehalococcoidales	Dehalococcoidaceae		0	3.58417e-06
Bacteria	Chloroflexi	Ellin6529				0.0492307	0.0614147
Bacteria	Chloroflexi	Gitt-GS-136				0.00969499	0.00877045
Bacteria	Chloroflexi	P2-11E				0.0114368	0.00545152
Bacteria	Chloroflexi	S085				0.0134696	0.0108421
Bacteria	Chloroflexi	SAR202				1.30309e-05	1.79208e-05
Bacteria	Chloroflexi	TK10				0.000199807	0.000433684
Bacteria	Chloroflexi	TK10	AKYG885			0	5.73466e-05
Bacteria	Chloroflexi	TK10	AKYG885	5B-12		0.000416989	0.00120428
Bacteria	Chloroflexi	TK10	AKYG885	Dolo		0.000529923	0.00102866
Bacteria	Chloroflexi	TK10	B07			0.000156371	0.000594971
Bacteria	Chloroflexi	TK10	B07			0.00077751	0.00353757
Bacteria	Chloroflexi	TK17				0.000651545	0.000566298
Bacteria	Chloroflexi	TK17	mle1-48			0.00228041	0.00137632
Bacteria	Chloroflexi	Thermomicrobia				0	0.000186377
Bacteria	Chloroflexi	Thermomicrobia	AKYG1722			4.34363e-06	0
Bacteria	Chloroflexi	Thermomicrobia	Ellin6537			1.73745e-05	1.07525e-05
Bacteria	Chloroflexi	Thermomicrobia	JG30-KF-CM45			0.00198938	0.00375262
Bacteria	Cyanobacteria					0	4.301e-05
Bacteria	Cyanobacteria	4C0d-2	MLE1-12			0.000165058	0.000318991
Bacteria	Cyanobacteria	4C0d-2	SM1D11			0	7.16833e-06
Bacteria	Cyanobacteria	Chloroplast	Chlorophyta			6.51545e-05	0.000286733
Bacteria	Cyanobacteria	Chloroplast	Chlorophyta	Trebouxiophyceae		0	7.88516e-05
Bacteria	Cyanobacteria	Chloroplast	Stramenopiles			6.51545e-05	0.000397842
Bacteria	Cyanobacteria	Chloroplast	Streptophyta			0.000230213	0.00180642
Bacteria	Cyanobacteria	ML635J-21				0.000747105	0.000433684
Bacteria	Cyanobacteria	Nostocophycideae	Nostocales	Nostocaceae		0	0.000290317
Bacteria	Cyanobacteria	Nostocophycideae	Nostocales	Nostocaceae	Gloeotrichia	0	1.43367e-05
Bacteria	Cyanobacteria	Nostocophycideae	Nostocales	Nostocaceae	Nodularia	0	3.58417e-06
Bacteria	Cyanobacteria	Nostocophycideae	Nostocales	Nostocaceae	Nostoc	0	0.000369169
Bacteria	Cyanobacteria	Oscillatoriophycideae	Chroococcales	Xenococcaceae	Chroococcidiopsis	0	3.58417e-05
Bacteria	Cyanobacteria	Oscillatoriophycideae	Oscillatoriales	Phormidiaceae	Phormidium	2.60618e-05	7.16833e-06
Bacteria	Cyanobacteria	Oscillatoriophycideae	Oscillatoriales	Phormidiaceae	Phormidium	0	1.43367e-05
Bacteria	Cyanobacteria	Synechococcophycideae	Pseudanabaenales	Pseudanabaenaceae	Leptolyngbya	0	0.00102507
Bacteria	Cyanobacteria	Synechococcophycideae	Pseudanabaenales	Pseudanabaenaceae	Leptolyngbya	0	0.000677407
Bacteria	Cyanobacteria	Synechococcophycideae	Pseudanabaenales	Pseudanabaenaceae	Pseudanabaena	0	6.09308e-05
Bacteria	Elusimicrobia	Elusimicrobia	Elusimicrobiales			0.000264962	0.000616476
Bacteria	Elusimicrobia	Elusimicrobia	FAC88			0.0014334	0.00123654
Bacteria	Elusimicrobia	Elusimicrobia	IIb			0.000130309	0.000397842
Bacteria	Elusimicrobia	Elusimicrobia	MVP-88			4.34363e-06	3.94258e-05
Bacteria	FBP					0.000291023	0.000437268
Bacteria	Fibrobacteres	Fibrobacteria	258ds10			0.000108591	0.00034408
Bacteria	Firmicutes	Bacilli	Bacillales			1.30309e-05	1.79208e-05
Bacteria	Firmicutes	Bacilli	Bacillales	Bacillaceae		4.778e-05	0.000161287
Bacteria	Firmicutes	Bacilli	Bacillales	Bacillaceae	Bacillus	4.34363e-06	0.000304654
Bacteria	Firmicutes	Bacilli	Bacillales	Bacillaceae	Bacillus	0	0.000265228
Bacteria	Firmicutes	Bacilli	Bacillales	Bacillaceae	Bacillus	5.21236e-05	2.1505e-05
Bacteria	Firmicutes	Bacilli	Bacillales	Listeriaceae		0	3.58417e-06
Bacteria	Firmicutes	Bacilli	Bacillales	Listeriaceae	Brochothrix	0	3.58417e-06
Bacteria	Firmicutes	Bacilli	Bacillales	Paenibacillaceae	Cohnella	4.34363e-06	1.43367e-05
Bacteria	Firmicutes	Bacilli	Bacillales	Paenibacillaceae	Paenibacillus	0.000125965	0.000394258
Bacteria	Firmicutes	Bacilli	Bacillales	Paenibacillaceae	Paenibacillus	0	1.43367e-05
Bacteria	Firmicutes	Bacilli	Bacillales	Planococcaceae		4.34363e-06	0.000541209
Bacteria	Firmicutes	Bacilli	Bacillales	Planococcaceae	Sporosarcina	5.64672e-05	7.88516e-05
Bacteria	Firmicutes	Bacilli	Bacillales	Planococcaceae	Sporosarcina	4.34363e-06	0
Bacteria	Firmicutes	Bacilli	Bacillales	Staphylococcaceae	Staphylococcus	1.73745e-05	8.24358e-05
Bacteria	Firmicutes	Bacilli	Bacillales	Staphylococcaceae	Staphylococcus	0	3.58417e-06
Bacteria	Firmicutes	Bacilli	Bacillales	Thermoactinomycetaceae		0	3.58417e-05
Bacteria	Firmicutes	Bacilli	Lactobacillales	Aerococcaceae	Facklamia	0	2.1505e-05
Bacteria	Firmicutes	Bacilli	Lactobacillales	Streptococcaceae	Streptococcus	4.34363e-06	0
Bacteria	Firmicutes	Clostridia				4.34363e-06	8.24358e-05
Bacteria	Firmicutes	Clostridia	Clostridiales			0	7.88516e-05
Bacteria	Firmicutes	Clostridia	Clostridiales	Clostridiaceae		1.30309e-05	3.58417e-06
Bacteria	Firmicutes	Clostridia	Clostridiales	Clostridiaceae	Clostridium	0.00488224	0.00117919
Bacteria	Firmicutes	Clostridia	Clostridiales	Clostridiaceae	Clostridium	4.34363e-06	0
Bacteria	Firmicutes	Clostridia	Clostridiales	Clostridiaceae	Proteiniclasticum	1.30309e-05	0
Bacteria	Firmicutes	Clostridia	Clostridiales	Eubacteriaceae	Acetobacterium	0	1.43367e-05
Bacteria	Firmicutes	Clostridia	Clostridiales	Gracilibacteraceae		1.30309e-05	9.67725e-05
Bacteria	Firmicutes	Clostridia	Clostridiales	Lachnospiraceae	Coprococcus	0	3.58417e-06
Bacteria	Firmicutes	Clostridia	Clostridiales	Peptococcaceae		0	2.1505e-05
Bacteria	Firmicutes	Clostridia	Clostridiales	Peptococcaceae	Desulfosporosinus	0.000264962	0.000175624
Bacteria	Firmicutes	Clostridia	Clostridiales	Peptostreptococcaceae		0	7.16833e-06
Bacteria	Firmicutes	Clostridia	Clostridiales	Ruminococcaceae		0.000443051	0.000154119
Bacteria	Firmicutes	Clostridia	Clostridiales	Syntrophomonadaceae	Syntrophomonas	0	3.58417e-06
Bacteria	Firmicutes	Clostridia	Clostridiales	Veillonellaceae		0	3.58417e-06
Bacteria	Firmicutes	Clostridia	Clostridiales	Veillonellaceae	Pelosinus	1.30309e-05	0.000150535
Bacteria	Firmicutes	Clostridia	Clostridiales	Veillonellaceae	Veillonella	4.34363e-06	0
Bacteria	Firmicutes	Clostridia	Clostridiales	[Acidaminobacteraceae]	Fusibacter	0	3.58417e-06
Bacteria	Firmicutes	Clostridia	Clostridiales	[Mogibacteriaceae]	Anaerovorax	8.68727e-06	2.1505e-05
Bacteria	Firmicutes	Clostridia	Clostridiales	[Tissierellaceae]	Anaerococcus	0	2.1505e-05
Bacteria	Firmicutes	Clostridia	OPB54			0	1.79208e-05
Bacteria	Gemmatimonadetes					3.47491e-05	0.000186377
Bacteria	Gemmatimonadetes	Gemm-1				0.0329551	0.0475583
Bacteria	Gemmatimonadetes	Gemm-2				0.000547298	0.000734754
Bacteria	Gemmatimonadetes	Gemm-3				0.000108591	6.80991e-05
Bacteria	Gemmatimonadetes	Gemm-5				0.000134653	1.43367e-05
Bacteria	Gemmatimonadetes	Gemmatimonadetes				0.00295367	0.00204297
Bacteria	Gemmatimonadetes	Gemmatimonadetes	C114			0.000538611	0.000706081
Bacteria	Gemmatimonadetes	Gemmatimonadetes	Ellin5290			0.0012249	0.00191753
Bacteria	Gemmatimonadetes	Gemmatimonadetes	Gemmatimonadales			0	7.16833e-05
Bacteria	Gemmatimonadetes	Gemmatimonadetes	Gemmatimonadales	A1-B1		2.17182e-05	5.73466e-05
Bacteria	Gemmatimonadetes	Gemmatimonadetes	Gemmatimonadales	Ellin5301		0.0096168	0.00186018
Bacteria	Gemmatimonadetes	Gemmatimonadetes	Gemmatimonadales	Gemmatimonadaceae	Gemmatimonas	0.00164189	0.000906794
Bacteria	Gemmatimonadetes	Gemmatimonadetes	KD8-87			0.00228475	0.000888873
Bacteria	Gemmatimonadetes	Gemmatimonadetes	N1423WL			0.0124315	0.00465583
Bacteria	GN02	3BR-5F				4.34363e-06	0
Bacteria	GN02	BB34				2.17182e-05	0
Bacteria	GN02	BD1-5				2.60618e-05	3.58417e-06
Bacteria	GN02	GKS2-174				1.73745e-05	2.86733e-05
Bacteria	GN02	GN07				0	7.52675e-05
Bacteria	GN04					0	7.16833e-06
Bacteria	Lentisphaerae	[Lentisphaeria]	Victivallales	Victivallaceae		2.17182e-05	0
Bacteria	Nitrospirae	Nitrospira	Nitrospirales	0319-6A21		0.00211101	0.00496048
Bacteria	Nitrospirae	Nitrospira	Nitrospirales	Nitrospiraceae		1.30309e-05	0.00121862
Bacteria	Nitrospirae	Nitrospira	Nitrospirales	Nitrospiraceae	JG37-AG-70	0.00224131	0.000612892
Bacteria	Nitrospirae	Nitrospira	Nitrospirales	Nitrospiraceae	Nitrospira	0.0379286	0.0103869
Bacteria	Nitrospirae	Nitrospira	Nitrospirales	[Leptospirillaceae]		0.000529923	8.96041e-05
Bacteria	Nitrospirae	Nitrospira	Nitrospirales	[Thermodesulfovibrionaceae]	GOUTA19	0.000195464	3.58417e-06
Bacteria	NKB19					0.000121622	1.07525e-05
Bacteria	NKB19	TSBW08				1.73745e-05	2.1505e-05
Bacteria	OD1					4.34363e-05	9.67725e-05
Bacteria	OD1	ABY1				0.000564672	0.000157703
Bacteria	OD1	Mb-NB09				0	2.1505e-05
Bacteria	OD1	SM2F11				0.00213707	0.00112184
Bacteria	OD1	ZB2				0.0015029	0.000537625
Bacteria	OP11					1.73745e-05	1.43367e-05
Bacteria	OP11	OP11-1				4.34363e-06	0
Bacteria	OP11	OP11-3				0.000555985	3.94258e-05
Bacteria	OP11	OP11-4				8.68727e-06	2.1505e-05
Bacteria	OP11	WCHB1-64				4.34363e-05	0
Bacteria	OP11	WCHB1-64	K2-4-19			1.73745e-05	0
Bacteria	OP11	WCHB1-64	d153			2.17182e-05	4.301e-05
Bacteria	OP3	PBS-25				1.30309e-05	0.000100357
Bacteria	OP3	koll11				3.47491e-05	4.65941e-05
Bacteria	OP3	koll11	GIF10	kpj58rc		4.34363e-06	0
Bacteria	PAUC34f					4.34363e-06	1.07525e-05
Bacteria	Planctomycetes					0.000582047	7.88516e-05
Bacteria	Planctomycetes	028H05-P-BN-P5				0.000277993	0.000290317
Bacteria	Planctomycetes	BD7-11				1.30309e-05	0.000118277
Bacteria	Planctomycetes	C6	MVS-107			4.34363e-06	0
Bacteria	Planctomycetes	C6	d113			8.68727e-05	5.37625e-05
Bacteria	Planctomycetes	OM190	CL500-15			8.68727e-05	0.000154119
Bacteria	Planctomycetes	OM190	agg27			0.00213707	0.00109675
Bacteria	Planctomycetes	Phycisphaerae	CCM11a			0.000182433	0.000322575
Bacteria	Planctomycetes	Phycisphaerae	CPla-3			2.17182e-05	3.58417e-06
Bacteria	Planctomycetes	Phycisphaerae	Phycisphaerales			0.000886101	0.000967725
Bacteria	Planctomycetes	Phycisphaerae	Phycisphaerales	Phycisphaeraceae		0	1.43367e-05
Bacteria	Planctomycetes	Phycisphaerae	Pla1			1.73745e-05	5.73466e-05
Bacteria	Planctomycetes	Phycisphaerae	WD2101			0.00529055	0.00525797
Bacteria	Planctomycetes	Phycisphaerae	mle1-8			1.73745e-05	4.65941e-05
Bacteria	Planctomycetes	Pla3				0	7.16833e-06
Bacteria	Planctomycetes	Pla4				0	0.000121862
Bacteria	Planctomycetes	Planctomycetia	B97			1.30309e-05	0.000118277
Bacteria	Planctomycetes	Planctomycetia	Gemmatales	Gemmataceae		0.00651979	0.00785649
Bacteria	Planctomycetes	Planctomycetia	Gemmatales	Gemmataceae	Gemmata	0.00322298	0.00401426
Bacteria	Planctomycetes	Planctomycetia	Gemmatales	Isosphaeraceae		0.000269305	0.00116844
Bacteria	Planctomycetes	Planctomycetia	Pirellulales	Pirellulaceae		0.00677607	0.0049569
Bacteria	Planctomycetes	Planctomycetia	Pirellulales	Pirellulaceae	A17	0.00179392	0.00068816
Bacteria	Planctomycetes	Planctomycetia	Pirellulales	Pirellulaceae	Pirellula	0.000925194	0.000906794
Bacteria	Planctomycetes	Planctomycetia	Planctomycetales	Planctomycetaceae	Planctomyces	0.00187645	0.00149818
Bacteria	Planctomycetes	vadinHA49	DH61			6.08109e-05	0.000949804
Bacteria	Planctomycetes	vadinHA49	p04			6.08109e-05	0.00025806
Bacteria	Proteobacteria					8.68727e-06	9.31883e-05
Bacteria	Proteobacteria	α				0.00353572	0.00173832
Bacteria	Proteobacteria	α	BD7-3			2.60618e-05	0.000505367
Bacteria	Proteobacteria	α	Caulobacterales	Caulobacteraceae		0.000912163	0.000394258
Bacteria	Proteobacteria	α	Caulobacterales	Caulobacteraceae	Arthrospira	6.94981e-05	4.301e-05
Bacteria	Proteobacteria	α	Caulobacterales	Caulobacteraceae	Asticcacaulis	0	3.58417e-06
Bacteria	Proteobacteria	α	Caulobacterales	Caulobacteraceae	Asticcacaulis	0	2.50892e-05
Bacteria	Proteobacteria	α	Caulobacterales	Caulobacteraceae	Caulobacter	3.90927e-05	0.000143367
Bacteria	Proteobacteria	α	Caulobacterales	Caulobacteraceae	Caulobacter	0	3.58417e-06
Bacteria	Proteobacteria	α	Caulobacterales	Caulobacteraceae	Mycoplana	1.30309e-05	9.67725e-05
Bacteria	Proteobacteria	α	Caulobacterales	Caulobacteraceae	Phenylobacterium	0.0002389	0.000967725
Bacteria	Proteobacteria	α	Ellin329			0.00707144	0.00164872
Bacteria	Proteobacteria	α	Rhizobiales			0.024459	0.0107776
Bacteria	Proteobacteria	α	Rhizobiales	Aurantimonadaceae		4.34363e-06	8.96041e-05
Bacteria	Proteobacteria	α	Rhizobiales	Beijerinckiaceae		1.30309e-05	7.88516e-05
Bacteria	Proteobacteria	α	Rhizobiales	Beijerinckiaceae	Beijerinckia	0	1.07525e-05
Bacteria	Proteobacteria	α	Rhizobiales	Bradyrhizobiaceae		0.00195898	0.00116127
Bacteria	Proteobacteria	α	Rhizobiales	Bradyrhizobiaceae	Afipia	2.60618e-05	1.07525e-05
Bacteria	Proteobacteria	α	Rhizobiales	Bradyrhizobiaceae	Balneimonas	4.34363e-06	1.07525e-05
Bacteria	Proteobacteria	α	Rhizobiales	Bradyrhizobiaceae	Bosea	0	1.43367e-05
Bacteria	Proteobacteria	α	Rhizobiales	Bradyrhizobiaceae	Bradyrhizobium	0.00416554	0.00446587
Bacteria	Proteobacteria	α	Rhizobiales	Bradyrhizobiaceae	Nitrobacter	0	3.58417e-06
Bacteria	Proteobacteria	α	Rhizobiales	Brucellaceae	Ochrobactrum	0	1.79208e-05
Bacteria	Proteobacteria	α	Rhizobiales	Hyphomicrobiaceae		0.00183736	0.0012222
Bacteria	Proteobacteria	α	Rhizobiales	Hyphomicrobiaceae	Devosia	0.00182867	0.00155553
Bacteria	Proteobacteria	α	Rhizobiales	Hyphomicrobiaceae	Hyphomicrobium	0.00343581	0.00175624
Bacteria	Proteobacteria	α	Rhizobiales	Hyphomicrobiaceae	Hyphomicrobium	2.17182e-05	7.16833e-06
Bacteria	Proteobacteria	α	Rhizobiales	Hyphomicrobiaceae	Pedomicrobium	0.00208494	0.0032365
Bacteria	Proteobacteria	α	Rhizobiales	Hyphomicrobiaceae	Rhodoplanes	0.0147075	0.0181574
Bacteria	Proteobacteria	α	Rhizobiales	Hyphomicrobiaceae	Rhodoplanes	9.99036e-05	7.16833e-06
Bacteria	Proteobacteria	α	Rhizobiales	Methylobacteriaceae	Methylobacterium	1.30309e-05	0.000412179
Bacteria	Proteobacteria	α	Rhizobiales	Methylocystaceae		0.000230213	0.000136198
Bacteria	Proteobacteria	α	Rhizobiales	Methylocystaceae	Methylopila	0	1.07525e-05
Bacteria	Proteobacteria	α	Rhizobiales	Methylocystaceae	Methylosinus	0.0002389	2.50892e-05
Bacteria	Proteobacteria	α	Rhizobiales	Methylocystaceae	Pleomorphomonas	8.68727e-06	0
Bacteria	Proteobacteria	α	Rhizobiales	Phyllobacteriaceae		0	3.94258e-05
Bacteria	Proteobacteria	α	Rhizobiales	Phyllobacteriaceae	Aminobacter	8.68727e-05	0.00012903
Bacteria	Proteobacteria	α	Rhizobiales	Phyllobacteriaceae	Mesorhizobium	0.000204151	0.000318991
Bacteria	Proteobacteria	α	Rhizobiales	Rhizobiaceae		0.000264962	0.000394258
Bacteria	Proteobacteria	α	Rhizobiales	Rhizobiaceae	Agrobacterium	1.73745e-05	0.000146951
Bacteria	Proteobacteria	α	Rhizobiales	Rhizobiaceae	Kaistia	1.30309e-05	0
Bacteria	Proteobacteria	α	Rhizobiales	Rhizobiaceae	Rhizobium	1.30309e-05	7.16833e-06
Bacteria	Proteobacteria	α	Rhizobiales	Rhizobiaceae	Rhizobium	0	3.58417e-06
Bacteria	Proteobacteria	α	Rhizobiales	Rhodobiaceae		0.0011945	0.00104299
Bacteria	Proteobacteria	α	Rhizobiales	Rhodobiaceae	Afifella	0.00402655	0.00239064
Bacteria	Proteobacteria	α	Rhizobiales	Xanthobacteraceae		0	7.16833e-06
Bacteria	Proteobacteria	α	Rhizobiales	Xanthobacteraceae	Blastochloris	0	7.16833e-06
Bacteria	Proteobacteria	α	Rhizobiales	Xanthobacteraceae	Labrys	6.08109e-05	0.000311822
Bacteria	Proteobacteria	α	Rhodobacterales	Hyphomonadaceae		0.00102075	0.0007921
Bacteria	Proteobacteria	α	Rhodobacterales	Rhodobacteraceae		4.34363e-05	0.000408595
Bacteria	Proteobacteria	α	Rhodobacterales	Rhodobacteraceae	Amaricoccus	9.55599e-05	0.000261644
Bacteria	Proteobacteria	α	Rhodobacterales	Rhodobacteraceae	Anaerospora	8.68727e-06	0
Bacteria	Proteobacteria	α	Rhodobacterales	Rhodobacteraceae	Rhodobacter	4.34363e-05	0.000318991
Bacteria	Proteobacteria	α	Rhodospirillales			8.2529e-05	0.00107525
Bacteria	Proteobacteria	α	Rhodospirillales	Acetobacteraceae		0.0012249	0.00184943
Bacteria	Proteobacteria	α	Rhodospirillales	Acetobacteraceae	Roseococcus	1.73745e-05	0
Bacteria	Proteobacteria	α	Rhodospirillales	Acetobacteraceae	Roseomonas	0	7.16833e-06
Bacteria	Proteobacteria	α	Rhodospirillales	Rhodospirillaceae		0.00431757	0.00620419
Bacteria	Proteobacteria	α	Rhodospirillales	Rhodospirillaceae	Azospirillum	0	1.07525e-05
Bacteria	Proteobacteria	α	Rhodospirillales	Rhodospirillaceae	Inquilinus	5.64672e-05	3.94258e-05
Bacteria	Proteobacteria	α	Rhodospirillales	Rhodospirillaceae	Telmatospirillum	0	1.07525e-05
Bacteria	Proteobacteria	α	Rickettsiales			0.000217182	0.000383506
Bacteria	Proteobacteria	α	Rickettsiales	Rickettsiaceae		1.73745e-05	6.4515e-05
Bacteria	Proteobacteria	α	Rickettsiales	Rickettsiaceae	Rickettsia	8.68727e-06	3.58417e-06
Bacteria	Proteobacteria	α	Rickettsiales	mitochondria		4.34363e-06	0.000383506
Bacteria	Proteobacteria	α	Sphingomonadales			3.47491e-05	0.000261644
Bacteria	Proteobacteria	α	Sphingomonadales	Erythrobacteraceae		1.73745e-05	7.16833e-06
Bacteria	Proteobacteria	α	Sphingomonadales	Sphingomonadaceae		0.00482578	0.006473
Bacteria	Proteobacteria	α	Sphingomonadales	Sphingomonadaceae	Kaistobacter	0.000178089	0.000455189
Bacteria	Proteobacteria	α	Sphingomonadales	Sphingomonadaceae	Novosphingobium	6.08109e-05	0.000448021
Bacteria	Proteobacteria	α	Sphingomonadales	Sphingomonadaceae	Novosphingobium	0	1.43367e-05
Bacteria	Proteobacteria	α	Sphingomonadales	Sphingomonadaceae	Sphingomonas	0.000373552	0.00126163
Bacteria	Proteobacteria	α	Sphingomonadales	Sphingomonadaceae	Sphingomonas	0	1.07525e-05
Bacteria	Proteobacteria	α	Sphingomonadales	Sphingomonadaceae	Sphingomonas	0.000234556	0.000598556
Bacteria	Proteobacteria	α	Sphingomonadales	Sphingomonadaceae	Sphingopyxis	0	3.58417e-06
Bacteria	Proteobacteria	α	Sphingomonadales	Sphingomonadaceae	Zymomonas	5.21236e-05	8.24358e-05
Bacteria	Proteobacteria	β				0.0261574	0.0128098
Bacteria	Proteobacteria	β	A21b			0	7.16833e-06
Bacteria	Proteobacteria	β	A21b	EB1003		0.00603765	0.00122578
Bacteria	Proteobacteria	β	A21b	UD5		0.0139127	0.00161646
Bacteria	Proteobacteria	β	Burkholderiales			4.34363e-05	0.000311822
Bacteria	Proteobacteria	β	Burkholderiales	Alcaligenaceae		0.00268871	0.00182076
Bacteria	Proteobacteria	β	Burkholderiales	Burkholderiaceae		0	0.000103941
Bacteria	Proteobacteria	β	Burkholderiales	Burkholderiaceae	Burkholderia	1.30309e-05	5.01783e-05
Bacteria	Proteobacteria	β	Burkholderiales	Burkholderiaceae	Burkholderia	8.68727e-06	0
Bacteria	Proteobacteria	β	Burkholderiales	Burkholderiaceae	Salinispora	4.34363e-06	0
Bacteria	Proteobacteria	β	Burkholderiales	Comamonadaceae		0.0040917	0.00335478
Bacteria	Proteobacteria	β	Burkholderiales	Comamonadaceae	Acidovorax	8.68727e-06	5.73466e-05
Bacteria	Proteobacteria	β	Burkholderiales	Comamonadaceae	Acidovorax	0	3.58417e-06
Bacteria	Proteobacteria	β	Burkholderiales	Comamonadaceae	Comamonas	0	3.58417e-06
Bacteria	Proteobacteria	β	Burkholderiales	Comamonadaceae	Curvibacter	0	1.07525e-05
Bacteria	Proteobacteria	β	Burkholderiales	Comamonadaceae	Delftia	8.68727e-06	5.73466e-05
Bacteria	Proteobacteria	β	Burkholderiales	Comamonadaceae	Hydrogenophaga	0	3.58417e-06
Bacteria	Proteobacteria	β	Burkholderiales	Comamonadaceae	Hylemonella	0	2.86733e-05
Bacteria	Proteobacteria	β	Burkholderiales	Comamonadaceae	Limnohabitans	4.34363e-06	4.301e-05
Bacteria	Proteobacteria	β	Burkholderiales	Comamonadaceae	Methylibium	0.000117278	0.000340496
Bacteria	Proteobacteria	β	Burkholderiales	Comamonadaceae	Paucibacter	0	3.58417e-06
Bacteria	Proteobacteria	β	Burkholderiales	Comamonadaceae	Polaromonas	4.34363e-05	0.000304654
Bacteria	Proteobacteria	β	Burkholderiales	Comamonadaceae	Ramlibacter	5.21236e-05	0.000261644
Bacteria	Proteobacteria	β	Burkholderiales	Comamonadaceae	Rhodoferax	0.000225869	0.000311822
Bacteria	Proteobacteria	β	Burkholderiales	Comamonadaceae	Rubrivivax	0.00202413	0.00073117
Bacteria	Proteobacteria	β	Burkholderiales	Comamonadaceae	Variovorax	4.34363e-06	1.79208e-05
Bacteria	Proteobacteria	β	Burkholderiales	Comamonadaceae	Variovorax	0.000247587	0.000856615
Bacteria	Proteobacteria	β	Burkholderiales	Oxalobacteraceae		0.000186776	0.000358417
Bacteria	Proteobacteria	β	Burkholderiales	Oxalobacteraceae	Oxalobacter	4.778e-05	2.1505e-05
Bacteria	Proteobacteria	β	Burkholderiales	Oxalobacteraceae	Ralstonia	2.17182e-05	2.1505e-05
Bacteria	Proteobacteria	β	Ellin6067			0.00146815	0.0011541
Bacteria	Proteobacteria	β	Gallionellales	Gallionellaceae		4.34363e-06	0
Bacteria	Proteobacteria	β	Gallionellales	Gallionellaceae	Gallionella	4.34363e-06	0
Bacteria	Proteobacteria	β	Hydrogenophilales	Hydrogenophilaceae	Thiobacillus	0	1.07525e-05
Bacteria	Proteobacteria	β	IS-44			0.0097254	0.00417555
Bacteria	Proteobacteria	β	MND1			0.0400961	0.0116629
Bacteria	Proteobacteria	β	Methylophilales			3.04054e-05	0.000437268
Bacteria	Proteobacteria	β	Methylophilales	Methylophilaceae		2.17182e-05	0.000444436
Bacteria	Proteobacteria	β	Methylophilales	Methylophilaceae	Methylotenera	8.2529e-05	4.65941e-05
Bacteria	Proteobacteria	β	Nitrosomonadales	Nitrosomonadaceae		0.00028668	4.301e-05
Bacteria	Proteobacteria	β	Rhodocyclales	Rhodocyclaceae		0.000134653	0.000179208
Bacteria	Proteobacteria	β	Rhodocyclales	Rhodocyclaceae	Candidatus Accumulibacter	0	7.16833e-06
Bacteria	Proteobacteria	β	Rhodocyclales	Rhodocyclaceae	Dechloromonas	0	7.16833e-06
Bacteria	Proteobacteria	β	Rhodocyclales	Rhodocyclaceae	Propionivibrio	0	3.94258e-05
Bacteria	Proteobacteria	β	Rhodocyclales	Rhodocyclaceae	Sterolibacterium	0.000125965	0
Bacteria	Proteobacteria	β	Rhodocyclales	Rhodocyclaceae	Sulfuritalea	0.000112934	9.31883e-05
Bacteria	Proteobacteria	β	Rhodocyclales	Rhodocyclaceae	Uliginosibacterium	2.60618e-05	2.50892e-05
Bacteria	Proteobacteria	β	SBla14			0.0204107	0.000290317
Bacteria	Proteobacteria	β	SC-I-84			0.00336632	0.00181717
Bacteria	Proteobacteria	δ				0.000399614	0.000250892
Bacteria	Proteobacteria	δ	AF420338			0	3.58417e-06
Bacteria	Proteobacteria	δ	Bdellovibrionales	Bacteriovoracaceae		0.000147684	0.000136198
Bacteria	Proteobacteria	δ	Bdellovibrionales	Bdellovibrionaceae	Bdellovibrio	0.000403958	0.000566298
Bacteria	Proteobacteria	δ	Bdellovibrionales	Bdellovibrionaceae	Bdellovibrio	3.90927e-05	0
Bacteria	Proteobacteria	δ	Desulfuromonadales	Geobacteraceae		0	3.58417e-05
Bacteria	Proteobacteria	δ	Desulfuromonadales	Geobacteraceae	Geobacter	0.000112934	0.000573466
Bacteria	Proteobacteria	δ	FAC87			4.34363e-06	1.43367e-05
Bacteria	Proteobacteria	δ	MBNT15			0	2.86733e-05
Bacteria	Proteobacteria	δ	MIZ46			4.778e-05	0.00012903
Bacteria	Proteobacteria	δ	Myxococcales			0.0181173	0.0116844
Bacteria	Proteobacteria	δ	Myxococcales	0319-6G20		2.60618e-05	3.94258e-05
Bacteria	Proteobacteria	δ	Myxococcales	Cystobacteraceae		0	7.16833e-06
Bacteria	Proteobacteria	δ	Myxococcales	Cystobacterineae		0	3.22575e-05
Bacteria	Proteobacteria	δ	Myxococcales	Haliangiaceae		0.0024194	0.00491389
Bacteria	Proteobacteria	δ	Myxococcales	Myxococcaceae		6.94981e-05	0.000351248
Bacteria	Proteobacteria	δ	Myxococcales	Myxococcaceae	Anaeromyxobacter	1.30309e-05	5.37625e-05
Bacteria	Proteobacteria	δ	Myxococcales	Myxococcaceae	Myxococcus	0	7.16833e-06
Bacteria	Proteobacteria	δ	Myxococcales	Nannocystaceae	Nannocystis	8.68727e-05	8.96041e-05
Bacteria	Proteobacteria	δ	Myxococcales	Nannocystaceae	Plesiocystis	7.38418e-05	5.73466e-05
Bacteria	Proteobacteria	δ	Myxococcales	OM27		0.00120319	0.000580635
Bacteria	Proteobacteria	δ	Myxococcales	Polyangiaceae		0.000399614	0.000724001
Bacteria	Proteobacteria	δ	NB1-j			0.00082529	0.000458773
Bacteria	Proteobacteria	δ	NB1-j	JTB38		3.90927e-05	3.58417e-06
Bacteria	Proteobacteria	δ	NB1-j	MND4		0.000212838	0.000103941
Bacteria	Proteobacteria	δ	NB1-j	NB1-i		0.00131178	0.000487446
Bacteria	Proteobacteria	δ	PB19			5.64672e-05	7.16833e-05
Bacteria	Proteobacteria	δ	Spirobacillales			5.21236e-05	7.52675e-05
Bacteria	Proteobacteria	δ	Syntrophobacterales	Syntrophaceae		0	5.37625e-05
Bacteria	Proteobacteria	δ	Syntrophobacterales	Syntrophobacteraceae		0.00796622	0.00673465
Bacteria	Proteobacteria	δ	[Entotheonellales]			8.68727e-06	0
Bacteria	Proteobacteria	δ	[Entotheonellales]	[Entotheonellaceae]		0	0.000476694
Bacteria	Proteobacteria	γ				0	9.67725e-05
Bacteria	Proteobacteria	γ	Aeromonadales	Aeromonadaceae		4.34363e-06	0
Bacteria	Proteobacteria	γ	Alteromonadales	125ds10		4.34363e-06	0
Bacteria	Proteobacteria	γ	Alteromonadales	211ds20		0	3.58417e-05
Bacteria	Proteobacteria	γ	Alteromonadales	Alteromonadaceae	Cellvibrio	0	0.000154119
Bacteria	Proteobacteria	γ	Chromatiales			0.000456082	0.000706081
Bacteria	Proteobacteria	γ	Chromatiales	Ectothiorhodospiraceae		0	3.58417e-06
Bacteria	Proteobacteria	γ	Enterobacteriales	Enterobacteriaceae		0	1.07525e-05
Bacteria	Proteobacteria	γ	HOC36			0	1.07525e-05
Bacteria	Proteobacteria	γ	HTCC2188	HTCC2089		0.000152027	7.16833e-06
Bacteria	Proteobacteria	γ	Legionellales			0.000125965	0.000157703
Bacteria	Proteobacteria	γ	Legionellales	Coxiellaceae		0.000447394	0.000225802
Bacteria	Proteobacteria	γ	Legionellales	Coxiellaceae	Aquicella	0.000112934	0.00025806
Bacteria	Proteobacteria	γ	Legionellales	Legionellaceae		0.000152027	0.00017204
Bacteria	Proteobacteria	γ	Legionellales	Legionellaceae	Legionella	9.55599e-05	0.000125446
Bacteria	Proteobacteria	γ	Legionellales	Legionellaceae	Tatlockia	0	7.16833e-06
Bacteria	Proteobacteria	γ	Pseudomonadales	Moraxellaceae	Acinetobacter	0	1.43367e-05
Bacteria	Proteobacteria	γ	Pseudomonadales	Moraxellaceae	Acinetobacter	0	3.58417e-06
Bacteria	Proteobacteria	γ	Pseudomonadales	Moraxellaceae	Acinetobacter	0	3.58417e-06
Bacteria	Proteobacteria	γ	Pseudomonadales	Moraxellaceae	Psychrobacter	0	1.43367e-05
Bacteria	Proteobacteria	γ	Pseudomonadales	Pseudomonadaceae	Pseudomonas	0.000738418	2.50892e-05
Bacteria	Proteobacteria	γ	Pseudomonadales	Pseudomonadaceae	Pseudomonas	4.34363e-06	7.16833e-06
Bacteria	Proteobacteria	γ	Thiotrichales	Piscirickettsiaceae		0.00105985	0.00021505
Bacteria	Proteobacteria	γ	Xanthomonadales	Sinobacteraceae		0.00135087	0.00124371
Bacteria	Proteobacteria	γ	Xanthomonadales	Sinobacteraceae	Steroidobacter	3.90927e-05	0.000150535
Bacteria	Proteobacteria	γ	Xanthomonadales	Xanthomonadaceae		0.00285377	0.00177775
Bacteria	Proteobacteria	γ	Xanthomonadales	Xanthomonadaceae	Dokdonella	0.000356178	7.16833e-05
Bacteria	Proteobacteria	γ	Xanthomonadales	Xanthomonadaceae	Lysobacter	0	7.16833e-06
Bacteria	Proteobacteria	γ	Xanthomonadales	Xanthomonadaceae	Rhodanobacter	2.17182e-05	0
Bacteria	Proteobacteria	γ	Xanthomonadales	Xanthomonadaceae	Stenotrophomonas	1.73745e-05	6.80991e-05
Bacteria	Proteobacteria	γ	Xanthomonadales	Xanthomonadaceae	Stenotrophomonas	0	3.58417e-06
Bacteria	Proteobacteria	γ	Xanthomonadales	Xanthomonadaceae	Thermomonas	0.00028668	6.09308e-05
Bacteria	Proteobacteria	TA18	CV90			8.68727e-06	0
Bacteria	Proteobacteria	TA18	PHOS-HD29			6.51545e-05	0.000132614
Bacteria	Spirochaetes	[Leptospirae]	[Leptospirales]	Leptospiraceae	Leptospira	0	3.58417e-05
Bacteria	Spirochaetes	[Leptospirae]	[Leptospirales]	Leptospiraceae	Turneriella	4.778e-05	0.000168456
Bacteria	[Thermi]	Deinococci	Deinococcales	Deinococcaceae	Deinococcus	0	3.58417e-06
Bacteria	TM6	SBRH58				0.000125965	0.000136198
Bacteria	TM6	SJA-4				0.000269305	0.000275981
Bacteria	TM6	SJA-4	S1198			0.000138996	2.86733e-05
Bacteria	TM6	SJA-4	YJF2-48			0	7.16833e-06
Bacteria	TM7					4.34363e-06	7.16833e-06
Bacteria	TM7	MJK10				9.55599e-05	1.43367e-05
Bacteria	TM7	SC3				0.000178089	0.00038709
Bacteria	TM7	TM7-1				0.000482143	0.00090321
Bacteria	TM7	TM7-3				2.17182e-05	0.000132614
Bacteria	TM7	TM7-3	EW055			4.34363e-06	1.07525e-05
Bacteria	TM7	TM7-3	I025			0	2.1505e-05
Bacteria	Unclassified					8.68727e-06	0.000222218
Bacteria	Verrucomicrobia	Opitutae				0.0020806	9.31883e-05
Bacteria	Verrucomicrobia	Opitutae	Opitutales	Opitutaceae		0.015459	0.00192111
Bacteria	Verrucomicrobia	Opitutae	Opitutales	Opitutaceae	Opitutus	0.0108504	0.00690669
Bacteria	Verrucomicrobia	Verruco-5	LD1-PB3			4.34363e-05	0.000111109
Bacteria	Verrucomicrobia	Verruco-5	WCHB1-41			5.21236e-05	3.22575e-05
Bacteria	Verrucomicrobia	Verrucomicrobiae	Verrucomicrobiales	Verrucomicrobiaceae		0.00248456	0.00247307
Bacteria	Verrucomicrobia	Verrucomicrobiae	Verrucomicrobiales	Verrucomicrobiaceae	Luteolibacter	0.000273649	0.00178133
Bacteria	Verrucomicrobia	Verrucomicrobiae	Verrucomicrobiales	Verrucomicrobiaceae	Prosthecobacter	2.60618e-05	7.88516e-05
Bacteria	Verrucomicrobia	Verrucomicrobiae	Verrucomicrobiales	Verrucomicrobiaceae	Prosthecobacter	4.34363e-06	0
Bacteria	Verrucomicrobia	[Methylacidiphilae]	Methylacidiphilales	LD19		0	3.58417e-05
Bacteria	Verrucomicrobia	[Methylacidiphilae]	S-BQ2-57			0.00215879	0.00231537
Bacteria	Verrucomicrobia	[Pedosphaerae]	[Pedosphaerales]			0.0075753	0.00522571
Bacteria	Verrucomicrobia	[Pedosphaerae]	[Pedosphaerales]	Ellin515		0.000169402	0.000577051
Bacteria	Verrucomicrobia	[Pedosphaerae]	[Pedosphaerales]	Ellin517		0.000182433	0.000487446
Bacteria	Verrucomicrobia	[Pedosphaerae]	[Pedosphaerales]	OPB35		0	0.000114693
Bacteria	Verrucomicrobia	[Pedosphaerae]	[Pedosphaerales]	R4-41B		0.000199807	0.000293902
Bacteria	Verrucomicrobia	[Pedosphaerae]	[Pedosphaerales]	[Pedosphaeraceae]		3.04054e-05	0.000118277
Bacteria	Verrucomicrobia	[Pedosphaerae]	[Pedosphaerales]	[Pedosphaeraceae]	Pedosphaera	3.90927e-05	1.07525e-05
Bacteria	Verrucomicrobia	[Pedosphaerae]	[Pedosphaerales]	auto67		0.00413514	0.000870952
Bacteria	Verrucomicrobia	[Spartobacteria]	[Chthoniobacterales]	01D2Z36		0	5.37625e-05
Bacteria	Verrucomicrobia	[Spartobacteria]	[Chthoniobacterales]	[Chthoniobacteraceae]		0.00198938	0.00303937
Bacteria	Verrucomicrobia	[Spartobacteria]	[Chthoniobacterales]	[Chthoniobacteraceae]	Candidatus Xiphinematobacter	0	0.000290317
Bacteria	Verrucomicrobia	[Spartobacteria]	[Chthoniobacterales]	[Chthoniobacteraceae]	Chthoniobacter	0.00121187	0.00407878
Bacteria	Verrucomicrobia	[Spartobacteria]	[Chthoniobacterales]	[Chthoniobacteraceae]	DA101	0.032347	0.010817
Bacteria	Verrucomicrobia	[Spartobacteria]	[Chthoniobacterales]	[Chthoniobacteraceae]	Ellin506	5.21236e-05	0.000189961
Bacteria	Verrucomicrobia	[Spartobacteria]	[Chthoniobacterales]	[Chthoniobacteraceae]	heteroC45	4.778e-05	2.86733e-05
Bacteria	WPS-2					0.000317085	5.01783e-05
Bacteria	WS2	SHA-109				0.000542954	0.000422931
Bacteria	WS3	PRR-12	LD1-PA13			4.34363e-06	0
Bacteria	WS3	PRR-12	Sediment-1			0.000269305	0.000777764
Bacteria	WS3	PRR-12	Sediment-1	CV106		0	7.88516e-05
Bacteria	WS3	PRR-12	Sediment-1	PRR-10		0.000529923	0.00083511
Bacteria	WS4					0.000195464	0
